# Supplementary material for: Identification, Recombinant Expression, and Characterization of LGH2, a Novel Antimicrobial Peptide of Lactobacillus casei HZ1
Source: Molecules. 2018 Sep 3;23(9):2246. doi: 10.3390/molecules23092246 (PMC6225214; doi:10.3390/molecules23092246)
Supplement: Supplementary file 1 [file molecules-23-02246-s001.zip]

Archive with 11 entries (11 files):
- Supplementary 7ú║Molecular mass map of chemically synthesized LGH4 determined by MS.pdf
- Supplementary 11ú║Schematic diagram of fluorescent labeling of peptide.tif
- Supplementary 1ú║Molecular mass map of chemically synthesized LGH1  determined by MS.pdf
- Supplementary 2ú║Purity identification of chemically synthesized LGH1 by HPLC.pdf
- Supplementary 3ú║Molecular mass map of chemically synthesized LGH2 determined by MS.pdf
- Supplementary 4ú║Purity identification of chemically synthesized LGH2 by HPLC.pdf
- Supplementary 5ú║Molecular mass map of chemically synthesized LGH3 determined by MS.pdf
- Supplementary 6ú║Purity identification of chemically synthesized LGH3 by HPLC.pdf
- Supplementary 8ú║Purity identification of chemically synthesized LGH4 by HPLC.pdf
- Supplementary 9ú║Molecular mass map of chemically synthesized FITC-LGH2 determined by MS .pdf
- Supplementary 10ú║Purity identification of chemically synthesized FITC-LGH2 by HPLC.pdf
